# Supplementary material for: Harryplax severus, a new genus and species of an unusual coral rubble-inhabiting crab from Guam (Crustacea, Brachyura, Christmaplacidae)
Source: Zookeys. 2017 Jan 23;(647):23–35. doi: 10.3897/zookeys.647.11455 (PMC5345348; doi:10.3897/zookeys.647.11455)
Supplement: XML Treatment for Christmaplacidae [file zookeys.647.11455-treatment1.xml]

<!DOCTYPE tp:taxon-treatment
  PUBLIC "-//TaxonX//DTD Taxonomic Treatment Publishing DTD v0 20100105//EN" "tax-treatment-NSO.dtd">
<tp:taxon-treatment xmlns:tp="http://www.plazi.org/taxpub"><tp:treatment-meta><kwd-group><label>Taxon classification</label><kwd><named-content content-type="kingdom">Animalia</named-content></kwd><kwd><named-content content-type="order">Decapoda</named-content></kwd><kwd><named-content content-type="family">Christmaplacidae</named-content></kwd></kwd-group><mixed-citation publication-type="journal"><person-group><name><surname>Mendoza</surname><given-names>Jose C. E.</given-names></name><name><surname>Ng</surname><given-names>Peter K. L.</given-names></name></person-group><article-title><italic><tp:taxon-name><tp:taxon-name-part taxon-name-part-type="genus">Harryplax</tp:taxon-name-part> <tp:taxon-name-part taxon-name-part-type="species">severus</tp:taxon-name-part></tp:taxon-name></italic>, a new genus and species of an unusual coral rubble-inhabiting crab from Guam (<tp:taxon-name><tp:taxon-name-part taxon-name-part-type="subphylum">Crustacea</tp:taxon-name-part></tp:taxon-name>, <tp:taxon-name><tp:taxon-name-part taxon-name-part-type="infraorder">Brachyura</tp:taxon-name-part></tp:taxon-name>, <tp:taxon-name><tp:taxon-name-part taxon-name-part-type="family">Christmaplacidae</tp:taxon-name-part></tp:taxon-name>)</article-title><source>Zookeys</source><day>23</day><month>1</month><year>2017</year><volume>2017</volume><issue>647</issue><fpage>23</fpage><lpage>35</lpage><pub-id pub-id-type="doi">10.3897/zookeys.647.11455</pub-id></mixed-citation></tp:treatment-meta><tp:nomenclature><label>Family</label><tp:taxon-name>
              <tp:taxon-name-part taxon-name-part-type="family">Christmaplacidae</tp:taxon-name-part>
            </tp:taxon-name><tp:taxon-authority>Naruse &amp; Ng, 2014</tp:taxon-authority></tp:nomenclature><tp:treatment-sec sec-type="diagnosis" id="SECID0EPHAC"><title>Diagnosis.</title><p>Carapace subovate; anterior half of anterolateral margin arcuate, cristate, granulate, posterior half armed with two widely spaced sharp teeth. Eyes reduced, immobile; orbits with sunken exorbital angle, with strong, ridged, anteriorly projecting infraorbital tooth (inner orbital angle), the mesial surface of which receives the antennule. Antennules elongated, cannot be fully retracted into their fossae. Cheliped with large, sharp, triangular, lobiform inner carpal spine; merus with highly convex flexor margin lined with conical spines; major chela with modified opposing molariform teeth on proximal cutting margins of fingers. Ambulatory legs elongate, very slender, meri at least five times as long as wide. <abbrev xmlns:xlink="http://www.w3.org/1999/xlink" xlink:title="male first and gonopod" id="ABBRID0EVHAC" xlink:type="simple">G1</abbrev> sinuous, without spiniform granules; <abbrev xmlns:xlink="http://www.w3.org/1999/xlink" xlink:title="male second and gonopod" id="ABBRID0EZHAC" xlink:type="simple">G2</abbrev> short, about one-third length of <abbrev xmlns:xlink="http://www.w3.org/1999/xlink" xlink:title="male first and gonopod" id="ABBRID0E4HAC" xlink:type="simple">G1</abbrev>, distal segment short, about one-fifth total length of <abbrev xmlns:xlink="http://www.w3.org/1999/xlink" xlink:title="male second and gonopod" id="ABBRID0EBIAC" xlink:type="simple">G2</abbrev>, petaloid in shape (emended from <xref ref-type="bibr" rid="B10">Naruse and Ng 2014</xref>).</p></tp:treatment-sec><ref-list><ref id="B10"><mixed-citation xmlns:xlink="http://www.w3.org/1999/xlink" xlink:type="simple">
            <person-group><name name-style="western"><surname>Naruse</surname><given-names>T</given-names></name><name name-style="western"><surname>Ng</surname><given-names>PKL</given-names></name></person-group> (<year>2014</year>) <article-title>A new family, genus and species of cavernicolous crab (<tp:taxon-name><tp:taxon-name-part taxon-name-part-type="subphylum">Crustacea</tp:taxon-name-part></tp:taxon-name>: <tp:taxon-name><tp:taxon-name-part taxon-name-part-type="order">Decapoda</tp:taxon-name-part></tp:taxon-name>: Brachura: <tp:taxon-name><tp:taxon-name-part taxon-name-part-type="superfamily">Pseudozioidea</tp:taxon-name-part></tp:taxon-name>) from Christmas Island, Australia.</article-title> <source>Raffles Bulletin of Zoology</source> <volume>30</volume> (<supplement>suppl.</supplement>): <fpage>263</fpage>–<lpage>273</lpage>.</mixed-citation></ref></ref-list></tp:taxon-treatment>
