# Supplementary material for: Harryplax severus, a new genus and species of an unusual coral rubble-inhabiting crab from Guam (Crustacea, Brachyura, Christmaplacidae)
Source: Zookeys. 2017 Jan 23;(647):23–35. doi: 10.3897/zookeys.647.11455 (PMC5345348; doi:10.3897/zookeys.647.11455)
Supplement: XML Treatment for Harryplax [file zookeys.647.11455-treatment2.xml]

<!DOCTYPE tp:taxon-treatment
  PUBLIC "-//TaxonX//DTD Taxonomic Treatment Publishing DTD v0 20100105//EN" "tax-treatment-NSO.dtd">
<tp:taxon-treatment xmlns:tp="http://www.plazi.org/taxpub"><tp:treatment-meta><kwd-group><label>Taxon classification</label><kwd><named-content content-type="kingdom">Animalia</named-content></kwd><kwd><named-content content-type="order">Decapoda</named-content></kwd><kwd><named-content content-type="family">Christmaplacidae</named-content></kwd></kwd-group><mixed-citation publication-type="journal"><person-group><name><surname>Mendoza</surname><given-names>Jose C. E.</given-names></name><name><surname>Ng</surname><given-names>Peter K. L.</given-names></name></person-group><article-title><italic><tp:taxon-name><tp:taxon-name-part taxon-name-part-type="genus">Harryplax</tp:taxon-name-part> <tp:taxon-name-part taxon-name-part-type="species">severus</tp:taxon-name-part></tp:taxon-name></italic>, a new genus and species of an unusual coral rubble-inhabiting crab from Guam (<tp:taxon-name><tp:taxon-name-part taxon-name-part-type="subphylum">Crustacea</tp:taxon-name-part></tp:taxon-name>, <tp:taxon-name><tp:taxon-name-part taxon-name-part-type="infraorder">Brachyura</tp:taxon-name-part></tp:taxon-name>, <tp:taxon-name><tp:taxon-name-part taxon-name-part-type="family">Christmaplacidae</tp:taxon-name-part></tp:taxon-name>)</article-title><source>Zookeys</source><day>23</day><month>1</month><year>2017</year><volume>2017</volume><issue>647</issue><fpage>23</fpage><lpage>35</lpage><pub-id pub-id-type="doi">10.3897/zookeys.647.11455</pub-id></mixed-citation></tp:treatment-meta><tp:nomenclature><tp:taxon-name>
              <tp:taxon-name-part taxon-name-part-type="genus">Harryplax</tp:taxon-name-part>
              <object-id xmlns:xlink="http://www.w3.org/1999/xlink" content-type="zoobank" xlink:type="simple">http://zoobank.org/C1615819-9D6D-402A-B6AC-4084BFC28EC0</object-id>
            </tp:taxon-name><tp:taxon-status xmlns:xlink="http://www.w3.org/1999/xlink" xlink:type="simple">gen. n.</tp:taxon-status></tp:nomenclature><tp:treatment-sec sec-type="type species" id="SECID0EMJAC"><title>Type species.</title><p>
                <italic><tp:taxon-name><tp:taxon-name-part taxon-name-part-type="genus">Harryplax</tp:taxon-name-part> <tp:taxon-name-part taxon-name-part-type="species">severus</tp:taxon-name-part></tp:taxon-name></italic> sp. n., by present designation.</p></tp:treatment-sec><tp:treatment-sec sec-type="diagnosis" id="SECID0E4JAC"><title>Diagnosis.</title><p>Carapace transversely subovate; dorsal surface granular, regions poorly defined; front bilobed, produced beyond orbits; anterolateral margin arcuate, cristate, lined with granules, with two teeth after exorbital angle; posterolateral margins straight, converging posteriorly; endostomial ridge strongly developed. Antennules well developed; second and third articles relatively long, stout, partially retractable into antennular fossa, distal tip of second article reaching infraorbital tooth; basal article of antenna rectangular, slender (much longer than wide), subsequent two articles elongate, flagellum long. Thoracic sternum narrow, granulate; thoracic sternites 1 and 2 fused, triangular; thoracic sternite 3 demarcated from sternite 2 by distinct transverse suture; thoracic sternites 3 and 4 nearly fused except for notches restricted laterally, which continue medially as oblique grooves, forming wide V, and forming the boundary between the two sternites; sternite 4 long, tip of male telson not reaching level of <abbrev xmlns:xlink="http://www.w3.org/1999/xlink" xlink:title="first pereopod" id="ABBRID0EDKAC" xlink:type="simple">P1</abbrev> condyles when pleon folded against thoracic sternum; male press-button present as rounded tubercle on sternite 5, midway between sutures 4/5 and 5/6. Median line present on exposed portion of sternite 4, absent in sterno-pleonal cavity except at level of sternites 7 and 8. Penis protruding from gonopore anterior to coxo-sternal condyle of <abbrev xmlns:xlink="http://www.w3.org/1999/xlink" xlink:title="fifth pereopod" id="ABBRID0EHKAC" xlink:type="simple">P5</abbrev>. Vulva large, on sternite 6 abutting against posterior border of sternite 5, sub-circular operculum present. Chelipeds robust, distinctly asymmetric, not exhibiting any sexual dimorphism; major chela with eroded molariform tooth on proximal cutting margin of dactylus, large molariform tooth on proximal cutting margin of fixed <!--PageBreak-->finger; carpus with broadly triangular, sharp tooth on inner margin; merus anterior margin lined with conical spines. Ambulatory legs long, slender; anterior margins lined with small spines. Male pleon relatively broad; all somites and telson freely articulated. <abbrev xmlns:xlink="http://www.w3.org/1999/xlink" xlink:title="male first and gonopod" id="ABBRID0ENKAC" xlink:type="simple">G1</abbrev> slender, slightly sigmoid, surfaces without spines or sharp granules, distal half lined with stiff, short simple setae; <abbrev xmlns:xlink="http://www.w3.org/1999/xlink" xlink:title="male second and gonopod" id="ABBRID0ERKAC" xlink:type="simple">G2</abbrev> stout, about one-third of <abbrev xmlns:xlink="http://www.w3.org/1999/xlink" xlink:title="male first and gonopod" id="ABBRID0EVKAC" xlink:type="simple">G1</abbrev> length, distal segment short, petaloid.</p></tp:treatment-sec><tp:treatment-sec sec-type="etymology" id="SECID0EZKAC"><title>Etymology.</title><p>The new genus is named primarily in honor of the intrepid field collector, the late Harry T. Conley, who collected many interesting crustaceans in the rubble beds of Guam, including the species presently being described. The name is also an allusion to a famous namesake, Harry Potter, the magical hero of the popular book series by J.K. Rowling, and Mr. Conley’s uncanny ability to collect rare and interesting creatures as if by magic. The name is an arbitrary combination of “Harry” and the suffix “-plax”. Gender feminine.</p></tp:treatment-sec><tp:treatment-sec sec-type="remarks" id="SECID0E5KAC"><title>Remarks.</title><p>
                <italic><tp:taxon-name><tp:taxon-name-part taxon-name-part-type="genus">Harryplax</tp:taxon-name-part></tp:taxon-name></italic>, new genus, is classified in <tp:taxon-name><tp:taxon-name-part taxon-name-part-type="superfamily">Pseudozioidea</tp:taxon-name-part></tp:taxon-name> following <xref ref-type="bibr" rid="B10">Naruse and Ng’s (2014)</xref> definition based on the following morphological features: 1) having all the somites of the male pleon and the telson freely articulated; 2) the <abbrev xmlns:xlink="http://www.w3.org/1999/xlink" xlink:title="male second and gonopod" id="ABBRID0EULAC" xlink:type="simple">G2</abbrev> being about a third the length of the <abbrev xmlns:xlink="http://www.w3.org/1999/xlink" xlink:title="male first and gonopod" id="ABBRID0EYLAC" xlink:type="simple">G1</abbrev>; 3) the penis emerging from a coxal (<abbrev xmlns:xlink="http://www.w3.org/1999/xlink" xlink:title="fifth pereopod" id="ABBRID0E3LAC" xlink:type="simple">P5</abbrev>) gonopore that is anterior to the coxo-sternal condyle; and 4) the large vulvae which are positioned close to each other in the thoracic sternum. <xref ref-type="bibr" rid="B10">Naruse and Ng (2014)</xref> exhaustively discussed the comparative morphology of the pseudozioid families, viz. <tp:taxon-name><tp:taxon-name-part taxon-name-part-type="family">Pseudoziidae</tp:taxon-name-part></tp:taxon-name>, <tp:taxon-name><tp:taxon-name-part taxon-name-part-type="family">Planopilumnidae</tp:taxon-name-part></tp:taxon-name>, <tp:taxon-name><tp:taxon-name-part taxon-name-part-type="family">Pilumnoididae</tp:taxon-name-part></tp:taxon-name>, and <tp:taxon-name><tp:taxon-name-part taxon-name-part-type="family">Christmaplacidae</tp:taxon-name-part></tp:taxon-name> (see also <xref ref-type="bibr" rid="B5">Guinot and Macpherson 1987</xref>; <xref ref-type="bibr" rid="B4">Davie 1989</xref>; <xref ref-type="bibr" rid="B20">Ng and Wang 1994</xref>; <xref ref-type="bibr" rid="B17">Ng and Liao 2002</xref>; <xref ref-type="bibr" rid="B14">Ng 2010</xref>; <xref ref-type="bibr" rid="B15">Ng and Ahyong 2013</xref>). They highlighted the diagnostic characters of <tp:taxon-name><tp:taxon-name-part taxon-name-part-type="family">Christmaplacidae</tp:taxon-name-part></tp:taxon-name> which effectively distinguish it from the rest of <tp:taxon-name><tp:taxon-name-part taxon-name-part-type="superfamily">Pseudozioidea</tp:taxon-name-part></tp:taxon-name> as follows: “The immobile eyes without pigmentation, elongated antennules that cannot retract into their fossae, large lobiform inner carpal spine of the cheliped, large lobiform and spiniform flexor margin of the merus of the cheliped, and the elongated ambulatory legs are unique characters in the <tp:taxon-name><tp:taxon-name-part taxon-name-part-type="superfamily">Pseudozioidea</tp:taxon-name-part></tp:taxon-name>.” (Naruse and Ng 2015: 270, Table 1).</p><p>
                <italic><tp:taxon-name><tp:taxon-name-part taxon-name-part-type="genus">Harryplax</tp:taxon-name-part></tp:taxon-name></italic> is assigned to <tp:taxon-name><tp:taxon-name-part taxon-name-part-type="family">Christmaplacidae</tp:taxon-name-part></tp:taxon-name> as it shares the following features with the type genus, <italic><tp:taxon-name><tp:taxon-name-part taxon-name-part-type="genus">Christmaplax</tp:taxon-name-part></tp:taxon-name></italic>: 1) a sub-ovate carapace with a strongly arcuate anterolateral margin armed with two well-spaced teeth after the effaced exorbital angle; 2) reduced and immobile eyes; 3) robust and similarly proportioned chelipeds, where the major chela has the two opposing modified teeth on the proximal cutting margins of the fingers; 4) long, slender ambulatory legs (unique in <tp:taxon-name><tp:taxon-name-part taxon-name-part-type="family">Christmaplacidae</tp:taxon-name-part></tp:taxon-name>); 5) a sternal press-button equidistantly positioned on sternite 5 between suture 4/6 and 5/6; 6) a penis emerging from a gonopore on the <abbrev xmlns:xlink="http://www.w3.org/1999/xlink" xlink:title="fifth pereopod" id="ABBRID0EZOAC" xlink:type="simple">P5</abbrev> coxa, anterior to its coxo-sternal condyle; and 7) a simple unarmed <abbrev xmlns:xlink="http://www.w3.org/1999/xlink" xlink:title="male first and gonopod" id="ABBRID0E4OAC" xlink:type="simple">G1</abbrev> with a relatively short and stout <abbrev xmlns:xlink="http://www.w3.org/1999/xlink" xlink:title="male second and gonopod" id="ABBRID0EBPAC" xlink:type="simple">G2</abbrev>, the terminal segment of which is short and petaloid in shape.</p><p>There are several morphological features, however, that distinguish <italic><tp:taxon-name><tp:taxon-name-part taxon-name-part-type="genus">Harryplax</tp:taxon-name-part></tp:taxon-name></italic> from <italic><tp:taxon-name><tp:taxon-name-part taxon-name-part-type="genus">Christmaplax</tp:taxon-name-part></tp:taxon-name></italic>:</p><p>The carapace has the front more distinctly projecting beyond the supraorbital margin in dorsal view (Fig. <xref ref-type="fig" rid="F1">1A</xref>) (front only slightly projecting; cf. <xref ref-type="bibr" rid="B10">Naruse and Ng 2014</xref>: figs 1a, 2b, 3a);</p><fig id="F1" position="float" orientation="portrait"><label>Figure 1.</label><caption><p>
            <bold>A–D</bold> <italic><tp:taxon-name><tp:taxon-name-part taxon-name-part-type="genus">Harryplax</tp:taxon-name-part> <tp:taxon-name-part taxon-name-part-type="species">severus</tp:taxon-name-part></tp:taxon-name></italic> gen. &amp; sp. n., holotype, female (<named-content xmlns:xlink="http://www.w3.org/1999/xlink" content-type="dwc:institutional_code" xlink:type="simple">ZRC</named-content> 2016.0253) <bold>E</bold> <italic><tp:taxon-name><tp:taxon-name-part taxon-name-part-type="genus">Christmaplax</tp:taxon-name-part> <tp:taxon-name-part taxon-name-part-type="species">mirabilis</tp:taxon-name-part></tp:taxon-name></italic> Naruse &amp; Ng, 2014, paratype, female (<named-content xmlns:xlink="http://www.w3.org/1999/xlink" content-type="dwc:institutional_code" xlink:type="simple">ZRC</named-content> 2014.0814) <bold>A</bold> habitus, dorsal view <bold>B</bold> cephalothorax, frontal view <bold>C</bold> cephalothorax, ventral view <bold>D, E</bold> thoracic sternum and vulvae, ventral view.</p></caption><graphic xmlns:xlink="http://www.w3.org/1999/xlink" xlink:href="zookeys-647-023-g001.jpg" position="float" orientation="portrait" xlink:type="simple" id="oo_119335.jpg"/></fig><!--PageBreak--><p>There are no distinct notches separating the supraorbital margin from the front nor from the anterolateral margin (Fig. <xref ref-type="fig" rid="F1">1A</xref>) (slight notch between front and supraorbital margin, and deep, pronounced notch marking boundary with anterolateral margin; cf. <xref ref-type="bibr" rid="B10">Naruse and Ng 2014</xref>: figs 1a, 2b, 3a);</p><p>The anterior portion of the anterolateral margin is more gently arcuate (less convex) but is more strongly cristate (Figs <xref ref-type="fig" rid="F1">1A, B</xref>, <xref ref-type="fig" rid="F2">2A</xref>) (more strongly convex and with the crest less pronounced; cf <xref ref-type="bibr" rid="B10">Naruse and Ng 2014</xref>: figs 1a-c, 2a, 3a);</p><fig id="F2" position="float" orientation="portrait"><label>Figure 2.</label><caption><p>
            <italic><tp:taxon-name><tp:taxon-name-part taxon-name-part-type="genus">Harryplax</tp:taxon-name-part> <tp:taxon-name-part taxon-name-part-type="species">severus</tp:taxon-name-part></tp:taxon-name></italic> gen. &amp; sp. n., holotype, female (<named-content xmlns:xlink="http://www.w3.org/1999/xlink" content-type="dwc:institutional_code" xlink:type="simple">ZRC</named-content> 2016.0253). <bold>A</bold> cephalothorax, left side, antero-ventral view <bold>B</bold> right third maxilliped, ventral view <bold>C</bold> right (major) chela, external view <bold>D</bold> right (major) cheliped, dorsal view <bold>E</bold> left (minor) chela, external view <bold>F</bold> right P4, dorsal view <bold>G</bold> right <abbrev xmlns:xlink="http://www.w3.org/1999/xlink" xlink:title="fifth pereopod" id="ABBRID0EBEAE" xlink:type="simple">P5</abbrev>, dorsal view <bold>H</bold> right vulva, ventral view. Legend: st 5, 6 – sternites 5 and 6, respectively; v – vulva. Scale bars: 1.0 mm (<bold>A, B</bold>), 2.0 mm (<bold>C–G</bold>), 0.5 mm (<bold>H</bold>).</p></caption><graphic xmlns:xlink="http://www.w3.org/1999/xlink" xlink:href="zookeys-647-023-g002.jpg" position="float" orientation="portrait" xlink:type="simple" id="oo_119336.jpg"/></fig><p>The teeth on the carapace anterolateral margin, especially the first, are more prominent, with the tips distinctly curved (Fig. <xref ref-type="fig" rid="F1">1A</xref>) (teeth relatively smaller with weakly curved tips; cf. Ng and Naruse 2014: figs 1a, 3a);</p><p>The eyes, while immobile and reduced, are relatively better developed with longer peduncles and bigger corneas, and are visible even from dorsal view (Fig. <xref ref-type="fig" rid="F1">1A, B</xref>, <xref ref-type="fig" rid="F2">2A</xref>) (hidden from dorsal view, sunken into orbit, with shorter peduncles and much reduced corneas; cf. <xref ref-type="bibr" rid="B10">Naruse and Ng 2014</xref>: figs 1a, c, 2a, b);</p><p>The basal article of the antenna is much longer and narrower (Fig. <xref ref-type="fig" rid="F2">2A</xref>) (shorter and wider; cf. <xref ref-type="bibr" rid="B10">Naruse and Ng 2014</xref>: figs 1c, 6a);</p><p>The second and third antennular segments are stout (especially the third), and, although the joint between two articles also reaches the mesial surface of infraorbital tooth when folded, the third article can be partially folded into antennular fossa (Figs <xref ref-type="fig" rid="F1">1B</xref>, <xref ref-type="fig" rid="F2">2A</xref>) (second and third antennular articles slender, too long to fold into antennular fossa; cf. <xref ref-type="bibr" rid="B10">Naruse and Ng 2014</xref>: fig. 2a, b);</p><p>The thoracic sternum is relatively narrower and the posterior end of sternite 3 is slightly wider than the anterior end of sternite 4 (Figs <xref ref-type="fig" rid="F1">1C, D</xref>, <xref ref-type="fig" rid="F3">3A, B</xref>) (thoracic sternum distinctly wider, posterior end of sternite 3 distinctly narrower than anterior end of sternite 4; cf. Fig. <xref ref-type="fig" rid="F1">1E</xref>; <xref ref-type="bibr" rid="B10">Naruse and Ng 2014</xref>: figs 1b, 3b, 6c);</p><p>Thoracic sternite 4 has a distinct median line in both the male and the female (Figs <xref ref-type="fig" rid="F1">1C, D</xref>, <xref ref-type="fig" rid="F3">3A, B</xref>) (median line absent on sternite 4; cf. Fig. <xref ref-type="fig" rid="F1">1E</xref>; <xref ref-type="bibr" rid="B10">Naruse and Ng 2014</xref>: figs 1b, 3b, 6c);</p><fig id="F3" position="float" orientation="portrait"><label>Figure 3.</label><caption><p>
            <italic><tp:taxon-name><tp:taxon-name-part taxon-name-part-type="genus">Harryplax</tp:taxon-name-part> <tp:taxon-name-part taxon-name-part-type="species">severus</tp:taxon-name-part></tp:taxon-name></italic> gen. &amp; sp. n., paratype, male (<named-content xmlns:xlink="http://www.w3.org/1999/xlink" content-type="dwc:institutional_code" xlink:type="simple">ZRC</named-content> 2016.0154). <bold>A</bold> thoracic sternum (sternites 1–8), ventral view <bold>B</bold> anterior thoracic sternum (sternites 1–4), ventral view <bold>C</bold> posterior sternites &amp; penis, posteroventral view <bold>D</bold> pleon, ventral view <bold>E</bold> left <abbrev xmlns:xlink="http://www.w3.org/1999/xlink" xlink:title="male first and gonopod" id="ABBRID0EHIAE" xlink:type="simple">G1</abbrev>, external view <bold>F</bold> left <abbrev xmlns:xlink="http://www.w3.org/1999/xlink" xlink:title="male second and gonopod" id="ABBRID0ENIAE" xlink:type="simple">G2</abbrev>, external view. Legend: cxp5 – coxa of <abbrev xmlns:xlink="http://www.w3.org/1999/xlink" xlink:title="fifth pereopod" id="ABBRID0ERIAE" xlink:type="simple">P5</abbrev>; ml – median line; p – penis; pb – tubercle of the sterno-pleonal press-button; st 1–8 – sternite 1–8, respectively. Scale bars: 1.0 mm (<bold>A, B, D</bold>), 0.5 mm (<bold>C</bold>), 0.25 mm (<bold>E, F</bold>).</p></caption><graphic xmlns:xlink="http://www.w3.org/1999/xlink" xlink:href="zookeys-647-023-g003.jpg" position="float" orientation="portrait" xlink:type="simple" id="oo_119337.jpg"/></fig><p>The vulvae are round, and their anterior edge is in contact with thoracic suture 5/6 (Figs <xref ref-type="fig" rid="F1">1D</xref>, <xref ref-type="fig" rid="F2">2H</xref>) (vulvae lunate, 'half-moon', in shape, anterior edge not touching suture 5/6; cf. Fig. <xref ref-type="fig" rid="F1">1E</xref>; <xref ref-type="bibr" rid="B10">Naruse and Ng 2014</xref>: fig. 5d);</p><p>The endopod of the third maxilliped is relatively narrower (esp. merus) and the lateral margin of the exopod is convex (Fig. <xref ref-type="fig" rid="F2">2B</xref>) (endopod broader, lateral margin of exopod straight; cf. <xref ref-type="bibr" rid="B10">Naruse and Ng 2014</xref>: fig. 6b).</p><p>The ambulatory legs are relatively shorter and stouter, and the dactyli are distinctly shorter than the propodi (Figs <xref ref-type="fig" rid="F1">1A</xref>, <xref ref-type="fig" rid="F2">2F, G</xref>) (ambulatory legs longer and more slender, dactyli subequal in length to propodi; cf. <xref ref-type="bibr" rid="B10">Naruse and Ng 2014</xref>: figs 1a, 3a);</p><p>The <abbrev xmlns:xlink="http://www.w3.org/1999/xlink" xlink:title="male first and gonopod" id="ABBRID0EMKAE" xlink:type="simple">G1</abbrev> is only slightly sinuous throughout its length, and the <abbrev xmlns:xlink="http://www.w3.org/1999/xlink" xlink:title="male second and gonopod" id="ABBRID0EQKAE" xlink:type="simple">G2</abbrev> is relatively stouter (Fig. <xref ref-type="fig" rid="F3">3E, F</xref>) (<abbrev xmlns:xlink="http://www.w3.org/1999/xlink" xlink:title="male first and gonopod" id="ABBRID0EYKAE" xlink:type="simple">G1</abbrev> distinctly sinuous, more pronouncedly curved, <abbrev xmlns:xlink="http://www.w3.org/1999/xlink" xlink:title="male second and gonopod" id="ABBRID0E3KAE" xlink:type="simple">G2</abbrev> more slender; cf. <xref ref-type="bibr" rid="B10">Naruse and Ng 2014</xref>: fig. 5b, c).</p><p>
                <xref ref-type="bibr" rid="B10">Naruse and Ng (2014</xref>: 265, 270) observed that there was a transverse ridge separating thoracic sternites 2 and 3 in <italic><tp:taxon-name><tp:taxon-name-part taxon-name-part-type="genus">Christmaplax</tp:taxon-name-part> <tp:taxon-name-part taxon-name-part-type="species">mirabilis</tp:taxon-name-part></tp:taxon-name></italic>, but this is not an accurate description of the structures. What separates sternites 2 and 3 is a prominent transverse <!--PageBreak-->suture (as in <italic><tp:taxon-name><tp:taxon-name-part taxon-name-part-type="genus">Harryplax</tp:taxon-name-part> <tp:taxon-name-part taxon-name-part-type="species">severus</tp:taxon-name-part></tp:taxon-name></italic>) but the margin of sternite 2 adjacent to the suture is just slightly raised. The different morphological features of <italic><tp:taxon-name><tp:taxon-name-part taxon-name-part-type="genus">Harryplax</tp:taxon-name-part></tp:taxon-name></italic> require the emendation of the current diagnosis of the family <tp:taxon-name><tp:taxon-name-part taxon-name-part-type="family">Christmaplacidae</tp:taxon-name-part></tp:taxon-name> (see above).</p></tp:treatment-sec><ref-list><ref id="B10"><mixed-citation xmlns:xlink="http://www.w3.org/1999/xlink" xlink:type="simple">
            <person-group><name name-style="western"><surname>Naruse</surname><given-names>T</given-names></name><name name-style="western"><surname>Ng</surname><given-names>PKL</given-names></name></person-group> (<year>2014</year>) <article-title>A new family, genus and species of cavernicolous crab (<tp:taxon-name><tp:taxon-name-part taxon-name-part-type="subphylum">Crustacea</tp:taxon-name-part></tp:taxon-name>: <tp:taxon-name><tp:taxon-name-part taxon-name-part-type="order">Decapoda</tp:taxon-name-part></tp:taxon-name>: Brachura: <tp:taxon-name><tp:taxon-name-part taxon-name-part-type="superfamily">Pseudozioidea</tp:taxon-name-part></tp:taxon-name>) from Christmas Island, Australia.</article-title> <source>Raffles Bulletin of Zoology</source> <volume>30</volume> (<supplement>suppl.</supplement>): <fpage>263</fpage>–<lpage>273</lpage>.</mixed-citation></ref><ref id="B5"><mixed-citation xmlns:xlink="http://www.w3.org/1999/xlink" xlink:type="simple">
            <person-group><name name-style="western"><surname>Guinot</surname><given-names>D</given-names></name><name name-style="western"><surname>Macpherson</surname><given-names>E</given-names></name></person-group> (<year>1987</year>) <article-title>Révision du genre <italic><tp:taxon-name><tp:taxon-name-part taxon-name-part-type="genus">Pilumnoides</tp:taxon-name-part></tp:taxon-name></italic> Lucas, 1844, avec description de quatre espèces nouvelles et création de <tp:taxon-name><tp:taxon-name-part taxon-name-part-type="subfamily">Pilumnoidinae</tp:taxon-name-part></tp:taxon-name> subfam. nov. (<tp:taxon-name><tp:taxon-name-part taxon-name-part-type="subphylum">Crustacea</tp:taxon-name-part></tp:taxon-name> <tp:taxon-name><tp:taxon-name-part taxon-name-part-type="order">Decapoda</tp:taxon-name-part></tp:taxon-name> <tp:taxon-name><tp:taxon-name-part taxon-name-part-type="infraorder">Brachyura</tp:taxon-name-part></tp:taxon-name>).</article-title> <source>Bulletin du Muséum national d’Histoire naturelle, Section A, Zoologie, Biologie et Ecologie Animales, Paris</source> (<series>4e sér.</series>) <volume>9</volume>(<issue>1</issue>): <fpage>211</fpage>–<lpage>247</lpage>.</mixed-citation></ref><ref id="B4"><mixed-citation xmlns:xlink="http://www.w3.org/1999/xlink" xlink:type="simple">
            <person-group><name name-style="western"><surname>Davie</surname><given-names>PJF</given-names></name></person-group> (<year>1989</year>) <article-title>A re-appraisal of <italic><tp:taxon-name><tp:taxon-name-part taxon-name-part-type="genus">Heteropanope</tp:taxon-name-part></tp:taxon-name></italic> Stimpson, and <italic><tp:taxon-name><tp:taxon-name-part taxon-name-part-type="genus">Pilumnopeus</tp:taxon-name-part></tp:taxon-name></italic> A. Milne Edwards (<tp:taxon-name><tp:taxon-name-part taxon-name-part-type="subphylum">Crustacea</tp:taxon-name-part></tp:taxon-name>: <tp:taxon-name><tp:taxon-name-part taxon-name-part-type="order">Decapoda</tp:taxon-name-part></tp:taxon-name>: <tp:taxon-name><tp:taxon-name-part taxon-name-part-type="family">Pilumnidae</tp:taxon-name-part></tp:taxon-name>) with descriptions of new species and genera.</article-title> <source>Memoirs of the Queensland Museum</source> <volume>27</volume>: <fpage>129</fpage>–<lpage>156</lpage>.</mixed-citation></ref><ref id="B20"><mixed-citation xmlns:xlink="http://www.w3.org/1999/xlink" xlink:type="simple">
            <person-group><name name-style="western"><surname>Ng</surname><given-names>PKL</given-names></name><name name-style="western"><surname>Wang</surname><given-names>CH</given-names></name></person-group> (<year>1994</year>) <article-title>Notes on the enigmatic genus <italic><tp:taxon-name><tp:taxon-name-part taxon-name-part-type="genus">Pseudozius</tp:taxon-name-part></tp:taxon-name></italic> Dana, 1851 (<tp:taxon-name><tp:taxon-name-part taxon-name-part-type="subphylum">Crustacea</tp:taxon-name-part></tp:taxon-name>, <tp:taxon-name><tp:taxon-name-part taxon-name-part-type="order">Decapoda</tp:taxon-name-part></tp:taxon-name>, <tp:taxon-name><tp:taxon-name-part taxon-name-part-type="infraorder">Brachyura</tp:taxon-name-part></tp:taxon-name>).</article-title> <source>Journal of the Taiwan Museum</source> <volume>47</volume>(<issue>1</issue>): <fpage>83</fpage>–<lpage>99</lpage>.</mixed-citation></ref><ref id="B17"><mixed-citation xmlns:xlink="http://www.w3.org/1999/xlink" xlink:type="simple">
            <person-group><name name-style="western"><surname>Ng</surname><given-names>PKL</given-names></name><name name-style="western"><surname>Liao</surname><given-names>LM</given-names></name></person-group> (<year>2002</year>) <article-title>On a new species of <italic><tp:taxon-name><tp:taxon-name-part taxon-name-part-type="genus">Euryozius</tp:taxon-name-part></tp:taxon-name></italic> Miers, 1886 (<tp:taxon-name><tp:taxon-name-part taxon-name-part-type="subphylum">Crustacea</tp:taxon-name-part></tp:taxon-name>: <tp:taxon-name><tp:taxon-name-part taxon-name-part-type="order">Decapoda</tp:taxon-name-part></tp:taxon-name>: <tp:taxon-name><tp:taxon-name-part taxon-name-part-type="infraorder">Brachyura</tp:taxon-name-part></tp:taxon-name>: <tp:taxon-name><tp:taxon-name-part taxon-name-part-type="family">Pseudoziidae</tp:taxon-name-part></tp:taxon-name>) from the Philippines, with notes on the taxonomy of the genus.</article-title> <source>Proceedings of the Biological Society of Washington</source> <volume>115</volume>(<issue>3</issue>): <fpage>585</fpage>–<lpage>593</lpage>.</mixed-citation></ref><ref id="B14"><mixed-citation xmlns:xlink="http://www.w3.org/1999/xlink" xlink:type="simple">
            <person-group><name name-style="western"><surname>Ng</surname><given-names>PKL</given-names></name></person-group> (<year>2010</year>) <article-title>On the <tp:taxon-name><tp:taxon-name-part taxon-name-part-type="family">Planopilumnidae</tp:taxon-name-part></tp:taxon-name> Serène, 1984 (<tp:taxon-name><tp:taxon-name-part taxon-name-part-type="subphylum">Crustacea</tp:taxon-name-part></tp:taxon-name>: <tp:taxon-name><tp:taxon-name-part taxon-name-part-type="infraorder">Brachyura</tp:taxon-name-part></tp:taxon-name>: <tp:taxon-name><tp:taxon-name-part taxon-name-part-type="superfamily">Pseudozioidea</tp:taxon-name-part></tp:taxon-name>), with diagnoses of two new pilumnoid genera for species previously assigned to <italic><tp:taxon-name><tp:taxon-name-part taxon-name-part-type="genus">Planopilumnus</tp:taxon-name-part></tp:taxon-name></italic> Balss, 1933.</article-title> <source>Zootaxa</source> <volume>2392</volume>: <fpage>33</fpage>–<lpage>61</lpage>.</mixed-citation></ref><ref id="B15"><mixed-citation xmlns:xlink="http://www.w3.org/1999/xlink" xlink:type="simple">
            <person-group><name name-style="western"><surname>Ng</surname><given-names>PKL</given-names></name><name name-style="western"><surname>Ahyong</surname><given-names>ST</given-names></name></person-group> (<year>2013</year>) <article-title>Discovery of a new genus and new species of Indo-West Pacific pilumnoidid crab from a semisubmersible oil platform (<tp:taxon-name><tp:taxon-name-part taxon-name-part-type="subphylum">Crustacea</tp:taxon-name-part></tp:taxon-name>: <tp:taxon-name><tp:taxon-name-part taxon-name-part-type="infraorder">Brachyura</tp:taxon-name-part></tp:taxon-name>: <tp:taxon-name><tp:taxon-name-part taxon-name-part-type="superfamily">Pseudozioidea</tp:taxon-name-part></tp:taxon-name>).</article-title> <source>Zootaxa</source> <volume>3682</volume>(<issue>4</issue>): <fpage>513</fpage>–<lpage>520</lpage>. <ext-link xlink:type="simple" ext-link-type="doi" xlink:href="10.11646/zootaxa.3682.4.2">https://doi.org/10.11646/zootaxa.3682.4.2</ext-link></mixed-citation></ref></ref-list></tp:taxon-treatment>
