# Supplementary material for: Harryplax severus, a new genus and species of an unusual coral rubble-inhabiting crab from Guam (Crustacea, Brachyura, Christmaplacidae)
Source: Zookeys. 2017 Jan 23;(647):23–35. doi: 10.3897/zookeys.647.11455 (PMC5345348; doi:10.3897/zookeys.647.11455)
Supplement: XML Treatment for Harryplax severus [file zookeys.647.11455-treatment3.xml]

<!DOCTYPE tp:taxon-treatment
  PUBLIC "-//TaxonX//DTD Taxonomic Treatment Publishing DTD v0 20100105//EN" "tax-treatment-NSO.dtd">
<tp:taxon-treatment xmlns:tp="http://www.plazi.org/taxpub"><tp:treatment-meta><kwd-group><label>Taxon classification</label><kwd><named-content content-type="kingdom">Animalia</named-content></kwd><kwd><named-content content-type="order">Decapoda</named-content></kwd><kwd><named-content content-type="family">Christmaplacidae</named-content></kwd></kwd-group><mixed-citation publication-type="journal"><person-group><name><surname>Mendoza</surname><given-names>Jose C. E.</given-names></name><name><surname>Ng</surname><given-names>Peter K. L.</given-names></name></person-group><article-title><italic><tp:taxon-name><tp:taxon-name-part taxon-name-part-type="genus">Harryplax</tp:taxon-name-part> <tp:taxon-name-part taxon-name-part-type="species">severus</tp:taxon-name-part></tp:taxon-name></italic>, a new genus and species of an unusual coral rubble-inhabiting crab from Guam (<tp:taxon-name><tp:taxon-name-part taxon-name-part-type="subphylum">Crustacea</tp:taxon-name-part></tp:taxon-name>, <tp:taxon-name><tp:taxon-name-part taxon-name-part-type="infraorder">Brachyura</tp:taxon-name-part></tp:taxon-name>, <tp:taxon-name><tp:taxon-name-part taxon-name-part-type="family">Christmaplacidae</tp:taxon-name-part></tp:taxon-name>)</article-title><source>Zookeys</source><day>23</day><month>1</month><year>2017</year><volume>2017</volume><issue>647</issue><fpage>23</fpage><lpage>35</lpage><pub-id pub-id-type="doi">10.3897/zookeys.647.11455</pub-id></mixed-citation></tp:treatment-meta><tp:nomenclature><tp:taxon-name>
              <tp:taxon-name-part taxon-name-part-type="genus">Harryplax</tp:taxon-name-part>
              <tp:taxon-name-part taxon-name-part-type="species">severus</tp:taxon-name-part>
              <object-id xmlns:xlink="http://www.w3.org/1999/xlink" content-type="zoobank" xlink:type="simple">http://zoobank.org/9A33FCD1-E030-4FCD-AA35-F648D1FFE3C4</object-id>
            </tp:taxon-name><tp:taxon-status xmlns:xlink="http://www.w3.org/1999/xlink" xlink:type="simple">sp. n.</tp:taxon-status><xref ref-type="fig" rid="F1">Figs 1A–D</xref><xref ref-type="fig" rid="F2">, 2</xref><xref ref-type="fig" rid="F3">, 3</xref><!--PageBreak--><!--PageBreak--></tp:nomenclature><tp:treatment-sec sec-type="type material" id="SECID0EEOAE"><title>Type material.</title><p>Holotype ♀ (7.9 × 5.6 mm) (<named-content xmlns:xlink="http://www.w3.org/1999/xlink" content-type="dwc:institutional_code" xlink:type="simple">ZRC</named-content> 2016.0253), Guam, Piti Reef margin, 1–1.5 m depth, in rubble; <abbrev xmlns:xlink="http://www.w3.org/1999/xlink" xlink:title="collected by" id="ABBRID0ESOAE" xlink:type="simple">coll</abbrev>. H.T. Conley, September 1998; paratype ♂ (5.4 × 3.9 mm) (<named-content xmlns:xlink="http://www.w3.org/1999/xlink" content-type="dwc:institutional_code" xlink:type="simple">ZRC</named-content> 2016.0254), Guam, Glass Breakwater near mouth of Apra Harbour, 4.6–7.6 m depth, among rocks; <abbrev xmlns:xlink="http://www.w3.org/1999/xlink" xlink:title="collected by" id="ABBRID0E5OAE" xlink:type="simple">coll</abbrev>. H.T. Conley, 18 July 2001.</p></tp:treatment-sec><tp:treatment-sec sec-type="material" id="SECID0ECPAE"><title>Comparative material.</title><p>
                <italic><tp:taxon-name><tp:taxon-name-part taxon-name-part-type="genus">Christmaplax</tp:taxon-name-part> <tp:taxon-name-part taxon-name-part-type="species">mirabilis</tp:taxon-name-part></tp:taxon-name></italic> Naruse &amp; Ng, 2014, holotype ♂ (11.0 × 7.9 mm) (<named-content xmlns:xlink="http://www.w3.org/1999/xlink" content-type="dwc:institutional_code" xlink:type="simple">QM</named-content> W29223), <abbrev xmlns:xlink="http://www.w3.org/1999/xlink" xlink:title="station" id="ABBRID0E2PAE" xlink:type="simple">stn</abbrev>. CI-D04, Christmas Island, Thundercliff Cave, <abbrev xmlns:xlink="http://www.w3.org/1999/xlink" xlink:title="collected by" id="ABBRID0E6PAE" xlink:type="simple">coll</abbrev>. T. Naruse &amp; Y. Fujita, 15 February 2012; paratype ♀ (11.3 × 8.3 mm) (<named-content xmlns:xlink="http://www.w3.org/1999/xlink" content-type="dwc:institutional_code" xlink:type="simple">ZRC</named-content> 2014.0814), <abbrev xmlns:xlink="http://www.w3.org/1999/xlink" xlink:title="station" id="ABBRID0ELQAE" xlink:type="simple">stn</abbrev>. CI-D07, same locality as holotype, <abbrev xmlns:xlink="http://www.w3.org/1999/xlink" xlink:title="collected by" id="ABBRID0EPQAE" xlink:type="simple">coll</abbrev>. Y. Fujita &amp; T. Naruse, 16 February 2012.</p></tp:treatment-sec><tp:treatment-sec sec-type="description" id="SECID0ETQAE"><title>Description.</title><p>Carapace (Figs <xref ref-type="fig" rid="F1">1A, B</xref>, <xref ref-type="fig" rid="F2">2A</xref>) transversely subovate, 1.38–1.41 times as wide as long, dorsal surface slightly convex, mostly smooth but becoming more granulate at periphery, regions poorly defined; H-shaped gastric grooves barely discernible. Front well produced anteriorly, ventrally deflexed; frontal margin bilobed, lobes separated by wide V-shaped concavity, anterior margins slightly concave, mesial angles more produced than lateral. Supraorbital margin granulate, forming slightly obtuse angle with base of front, continuing uninterrupted into anterolateral margin (without notches); infraorbital margin much shorter, junction with supraorbital margin sunken; orbit small, laterally unarmed, infraorbital angle produced as large ridge-like tooth, mesial surface slightly concave for accommodating distal end of second antennular article when folded, tooth produced anteriorly beyond orbit when viewed dorsally. Exorbital angle not clearly marked in dorsal view. Anterior half of anterolateral margin, arcuate, cristate, lined with round granules; posterior half with two strong teeth with sharp, incurved apices, first tooth distinctly larger, more curved than second tooth which marks junction between antero- and posterolateral margins. Posterolateral margins almost straight, convergent posteriorly; surfaces covered with tiny granules. Suborbital, subhepatic, and pterygostomial regions covered with many fine and some larger granules; pterygostomial region with a granulate ridge anterior to Milne Edwards’ aperture. Epistome short, with medial transverse depression, posterior margin with a small median projection. Endostomial ridge strongly developed. Lateral margins of buccal cavern subparallel, slightly convergent anteriorly, concave.</p><p>Antennules (Figs <xref ref-type="fig" rid="F1">1B</xref>, <xref ref-type="fig" rid="F2">2A</xref>) well developed; basal antennular segment large, high, upper half forming cavity for second article; second and third articles long, can be partially retracted into antennular fossae, second article longer than third, which has distal end wider than proximal end; mesial surface of internal orbital tooth accommodating joint of second and third antennular articles when folded. Antennal basal article <!--PageBreak-->subrectangular, longer than wide, not completely filling orbital hiatus, barely mobile, subsequent two articles elongate, cylindrical; flagellum long, reaching first anterolateral tooth when folded laterally along anterolateral margin.</p><!--PageBreak--><p>Eye (Figs <xref ref-type="fig" rid="F1">1A, B</xref>, <xref ref-type="fig" rid="F2">2A</xref>) reduced, immovable; visible from dorsal view of carapace, with small granules on dorsal surface; cornea discernible on rounded, bulbous distal end of eyestalk, visible from dorsal and anterior views.</p><p>Third maxillipeds (Figs <xref ref-type="fig" rid="F1">1B, C</xref>, <xref ref-type="fig" rid="F2">2B</xref>) forming narrow triangular median hiatus when closed; ischium long, median length about twice of that of merus, with shallow longitudinal sulcus; merus quadrate, anterior margin slightly concave, distolateral angle rounded, distal and mesial margins granulate; exopod slender, lateral margin convex, mesial margin with subdistal triangular tooth, flagellum long.</p><p>Male thoracic sternum (Fig. <xref ref-type="fig" rid="F3">3A, B</xref>) transversely narrow. Sternites 1 and 2 fused, triangular in outline, apex acute, lateral margins straight; sternite 2 separated from sternite 3 by distinct transverse suture; sternites 3 and 4 almost completely fused except for incomplete sutures laterally which continue mesially as shallow but distinct V-shaped groove; sternite 4 long, narrow, ratio of width (measured at lateral extremes of episternites) over length (measured as distance between tip of closed telson to center of suture 3/4) = 3.5; male pleonal locking mechanism (press-button) present as round tubercle on sternite 5 midway between sutures 4/5 and 5/6; sutures 4/5 and 5/6 interrupted medially; suture 6/7 fused medially, median marked by trapezoidal area that is less calcified than surrounding area of sterno-pleonal cavity, appearing like a ‘hole’; suture 7/8 fused medially and connecting with median line; sternite 7 widely exposed when pleon closed, wider than long; small portion of sternite 8 exposed between lateral edges of pleomeres 2 and 3 when pleon is pressed closed against thoracic sternum. Median line present on exposed region of sternite 4, absent within sterno-pleonal cavity except at level of sternites 7 and 8. Penis (Fig. <xref ref-type="fig" rid="F3">3C</xref>) protruding from gonopore on <abbrev xmlns:xlink="http://www.w3.org/1999/xlink" xlink:title="fifth pereopod" id="ABBRID0EMSAE" xlink:type="simple">P5</abbrev> coxa, anterior to coxo-sternal condyle. Female thoracic structure (Figs <xref ref-type="fig" rid="F1">1C, D</xref>) similar to that of male; vulva (Fig. <xref ref-type="fig" rid="F3">3H</xref>) on sternite 6, round, relatively large, anterior border contacting sture 5/6, operculum similarly round, no sternal projections.</p><p>Chelipeds (Figs <xref ref-type="fig" rid="F1">1A</xref>, <xref ref-type="fig" rid="F2">2C–E</xref>) distinctly asymmetrical, right chelipeds more robust and specialized in examined material; no obvious sexual dimorphisms. Anterior margins of basis-ischium and merus of both chelipeds lined with sharp conical spines of varying length, upper margin of merus distinctly convex, cristate, lined with pointed granules, lower outer margin gently convex, cristate, granulate, terminating distally with granulate tuberosity. Carpus finely granulate, with strong, sharp, broadly triangular, lamellar tooth on inner margin (larger in major cheliped). Major chela wide, inflated; external and internal surfaces mostly smooth; upper surface weakly granulate, inner margin of upper surface carinate, with transverse concavity immediately beneath it on inner surface; lower margin lined with sharp granules. Fingers stout, fixed finger shorter than movable finger, almost straight except for upcurved tip, cutting margin with large, proximal molariform tooth with flattened occlusal surface, followed distally by 2 smaller cutting teeth, lower margin armed with large conical granules; movable finger gently curved downwards, with large, but eroded, flat tooth proximally, followed distally by 1 cutting tooth. Minor chela relatively narrower, more granulate, fingers less robust, without molariform teeth, lower margin with conical spines.</p><!--PageBreak--><p>Ambulatory legs (Figs <xref ref-type="fig" rid="F1">1A</xref>, <xref ref-type="fig" rid="F2">2F, G</xref>) long, slender, sparsely setose; P4 longest, combined merus-to-dactylus length 1.57–1.60 times carapace width, merus approximately five times as long as wide; P2 and <abbrev xmlns:xlink="http://www.w3.org/1999/xlink" xlink:title="fifth pereopod" id="ABBRID0ENTAE" xlink:type="simple">P5</abbrev> shortest. Meri flattened, margins lined with sharp <!--PageBreak-->granules, which are much smaller on <abbrev xmlns:xlink="http://www.w3.org/1999/xlink" xlink:title="fifth pereopod" id="ABBRID0ETTAE" xlink:type="simple">P5</abbrev>; other articles unarmed, except for propodus of P2 which is lined with small sharp granules; carpus subcylindrical, curved proximally; propodus straight, flattened; dactylus subcylindrical, tapering distally, terminating in sharp curved claw, flexor margins with row of closely packed short stiff setae.</p><p>Male pleon (Fig. <xref ref-type="fig" rid="F3">3D</xref>) with all somites and telson free; somites 1 and 2 short; somite 1 partially concealed under posterior margin of carapace, with transverse ridge; somite 3 widest, subsequent somites trapezoidal, progressively narrowing, producing a <!--PageBreak-->combined lateral margin that is concave; telson subtriangular, lateral margins convex, apex rounded. Female pleon longitudinally oval with all somites and telson free; relatively narrow, somite 3 widest, telson wider than long; in female holotype, pleopods developed, setose throughout entire length.</p><p>
                <abbrev xmlns:xlink="http://www.w3.org/1999/xlink" xlink:title="male first and gonopod" id="ABBRID0EBUAE" xlink:type="simple">G1</abbrev> (Fig. <xref ref-type="fig" rid="F3">3E</xref>) slender, slightly sinuous, unarmed, mesial and lateral margins each with row of stiff simple setae towards distal end; aperture terminally placed. <abbrev xmlns:xlink="http://www.w3.org/1999/xlink" xlink:title="male second and gonopod" id="ABBRID0EJUAE" xlink:type="simple">G2</abbrev> (Fig. <xref ref-type="fig" rid="F3">3F</xref>) about one-third length of <abbrev xmlns:xlink="http://www.w3.org/1999/xlink" xlink:title="male first and gonopod" id="ABBRID0ERUAE" xlink:type="simple">G1</abbrev>, distal segment petaloid in shape.</p></tp:treatment-sec><tp:treatment-sec sec-type="etymology" id="SECID0EVUAE"><title>Etymology.</title><p>The specific epithet, <italic><tp:taxon-name><tp:taxon-name-part taxon-name-part-type="species">severus</tp:taxon-name-part></tp:taxon-name></italic> (L., harsh, rough, rigorous), alludes to the rigorous and laborious process by which this crab was collected. It is also an allusion to a notorious and misunderstood character in the Harry Potter novels, Professor Severus Snape, for his ability to keep one of the most important secrets in the story, just like the present new species which has eluded discovery until now, nearly 20 years after it was first collected. The name is used here as a noun in apposition.</p></tp:treatment-sec><tp:treatment-sec sec-type="remarks" id="SECID0EFVAE"><title>Remarks.</title><p>
                <italic><tp:taxon-name><tp:taxon-name-part taxon-name-part-type="genus">Harryplax</tp:taxon-name-part> <tp:taxon-name-part taxon-name-part-type="species">severus</tp:taxon-name-part></tp:taxon-name></italic> sp. n., shares some key morphological features with <italic><tp:taxon-name><tp:taxon-name-part taxon-name-part-type="genus">Christmaplax</tp:taxon-name-part> <tp:taxon-name-part taxon-name-part-type="species">mirabilis</tp:taxon-name-part></tp:taxon-name></italic> which are presumably adaptations to a stygobitic lifestyle (i.e. reduced eyes, well-developed antennules and antennae, and long, slender ambulatory legs), which in turn suggests that the environmental conditions under which the former thrives are probably similar to the conditions in underwater caves. <italic><tp:taxon-name><tp:taxon-name-part taxon-name-part-type="genus">Harryplax</tp:taxon-name-part> <tp:taxon-name-part taxon-name-part-type="species">severus</tp:taxon-name-part></tp:taxon-name></italic> is clearly a chalicophilous species, as it was collected deep in coral rubble or under subtidal rocks. It is also possible that it is a cavity dweller, or coelobite (viz. <xref ref-type="bibr" rid="B3">Choi and Ginsburg 1983</xref>; <xref ref-type="bibr" rid="B2">Choi 1984</xref>; <xref ref-type="bibr" rid="B22">Takada et al. 2007</xref>, <xref ref-type="bibr" rid="B23">2008</xref>), living within the interstices of coral rubble and rocks. It is clearly a part of the poorly known coral reef cryptofauna and its reclusive nature accounts for its rarity and absence in conventional reef surveys. The new species is only known from the type locality, Guam, thus far.</p></tp:treatment-sec><tp:treatment-sec><!--Section generated to contain objects referenced in tp:taxon-treatment.--><fig id="F1" position="float" orientation="portrait"><label>Figure 1.</label><caption><p>
            <bold>A–D</bold> <italic><tp:taxon-name><tp:taxon-name-part taxon-name-part-type="genus">Harryplax</tp:taxon-name-part> <tp:taxon-name-part taxon-name-part-type="species">severus</tp:taxon-name-part></tp:taxon-name></italic> gen. &amp; sp. n., holotype, female (<named-content xmlns:xlink="http://www.w3.org/1999/xlink" content-type="dwc:institutional_code" xlink:type="simple">ZRC</named-content> 2016.0253) <bold>E</bold> <italic><tp:taxon-name><tp:taxon-name-part taxon-name-part-type="genus">Christmaplax</tp:taxon-name-part> <tp:taxon-name-part taxon-name-part-type="species">mirabilis</tp:taxon-name-part></tp:taxon-name></italic> Naruse &amp; Ng, 2014, paratype, female (<named-content xmlns:xlink="http://www.w3.org/1999/xlink" content-type="dwc:institutional_code" xlink:type="simple">ZRC</named-content> 2014.0814) <bold>A</bold> habitus, dorsal view <bold>B</bold> cephalothorax, frontal view <bold>C</bold> cephalothorax, ventral view <bold>D, E</bold> thoracic sternum and vulvae, ventral view.</p></caption><graphic xmlns:xlink="http://www.w3.org/1999/xlink" xlink:href="zookeys-647-023-g001.jpg" position="float" orientation="portrait" xlink:type="simple" id="oo_119335.jpg"/></fig><fig id="F2" position="float" orientation="portrait"><label>Figure 2.</label><caption><p>
            <italic><tp:taxon-name><tp:taxon-name-part taxon-name-part-type="genus">Harryplax</tp:taxon-name-part> <tp:taxon-name-part taxon-name-part-type="species">severus</tp:taxon-name-part></tp:taxon-name></italic> gen. &amp; sp. n., holotype, female (<named-content xmlns:xlink="http://www.w3.org/1999/xlink" content-type="dwc:institutional_code" xlink:type="simple">ZRC</named-content> 2016.0253). <bold>A</bold> cephalothorax, left side, antero-ventral view <bold>B</bold> right third maxilliped, ventral view <bold>C</bold> right (major) chela, external view <bold>D</bold> right (major) cheliped, dorsal view <bold>E</bold> left (minor) chela, external view <bold>F</bold> right P4, dorsal view <bold>G</bold> right <abbrev xmlns:xlink="http://www.w3.org/1999/xlink" xlink:title="fifth pereopod" id="ABBRID0EBEAE" xlink:type="simple">P5</abbrev>, dorsal view <bold>H</bold> right vulva, ventral view. Legend: st 5, 6 – sternites 5 and 6, respectively; v – vulva. Scale bars: 1.0 mm (<bold>A, B</bold>), 2.0 mm (<bold>C–G</bold>), 0.5 mm (<bold>H</bold>).</p></caption><graphic xmlns:xlink="http://www.w3.org/1999/xlink" xlink:href="zookeys-647-023-g002.jpg" position="float" orientation="portrait" xlink:type="simple" id="oo_119336.jpg"/></fig><fig id="F3" position="float" orientation="portrait"><label>Figure 3.</label><caption><p>
            <italic><tp:taxon-name><tp:taxon-name-part taxon-name-part-type="genus">Harryplax</tp:taxon-name-part> <tp:taxon-name-part taxon-name-part-type="species">severus</tp:taxon-name-part></tp:taxon-name></italic> gen. &amp; sp. n., paratype, male (<named-content xmlns:xlink="http://www.w3.org/1999/xlink" content-type="dwc:institutional_code" xlink:type="simple">ZRC</named-content> 2016.0154). <bold>A</bold> thoracic sternum (sternites 1–8), ventral view <bold>B</bold> anterior thoracic sternum (sternites 1–4), ventral view <bold>C</bold> posterior sternites &amp; penis, posteroventral view <bold>D</bold> pleon, ventral view <bold>E</bold> left <abbrev xmlns:xlink="http://www.w3.org/1999/xlink" xlink:title="male first and gonopod" id="ABBRID0EHIAE" xlink:type="simple">G1</abbrev>, external view <bold>F</bold> left <abbrev xmlns:xlink="http://www.w3.org/1999/xlink" xlink:title="male second and gonopod" id="ABBRID0ENIAE" xlink:type="simple">G2</abbrev>, external view. Legend: cxp5 – coxa of <abbrev xmlns:xlink="http://www.w3.org/1999/xlink" xlink:title="fifth pereopod" id="ABBRID0ERIAE" xlink:type="simple">P5</abbrev>; ml – median line; p – penis; pb – tubercle of the sterno-pleonal press-button; st 1–8 – sternite 1–8, respectively. Scale bars: 1.0 mm (<bold>A, B, D</bold>), 0.5 mm (<bold>C</bold>), 0.25 mm (<bold>E, F</bold>).</p></caption><graphic xmlns:xlink="http://www.w3.org/1999/xlink" xlink:href="zookeys-647-023-g003.jpg" position="float" orientation="portrait" xlink:type="simple" id="oo_119337.jpg"/></fig></tp:treatment-sec><ref-list><ref id="B3"><mixed-citation xmlns:xlink="http://www.w3.org/1999/xlink" xlink:type="simple">
            <person-group><name name-style="western"><surname>Choi</surname><given-names>DR</given-names></name><name name-style="western"><surname>Ginsburg</surname><given-names>RN</given-names></name></person-group> (<year>1983</year>) <article-title>Distribution of coelobites (cavity-dwellers) in coral rubble across the Florida Reef Tract.</article-title> <source>Coral Reefs</source> <volume>2</volume>(<issue>3</issue>): <fpage>165</fpage>–<lpage>172</lpage>. <ext-link xlink:type="simple" ext-link-type="doi" xlink:href="10.1007/BF00336723">https://doi.org/10.1007/BF00336723</ext-link></mixed-citation></ref><ref id="B2"><mixed-citation xmlns:xlink="http://www.w3.org/1999/xlink" xlink:type="simple">
            <person-group><name name-style="western"><surname>Choi</surname><given-names>DR</given-names></name></person-group> (<year>1984</year>) <article-title>Ecological succession of reef cavity dwellers (coelobites) in coral rubble.</article-title> <source>Bulletin of Marine Science</source> <volume>35</volume>(<issue>1</issue>): <fpage>72</fpage>–<lpage>79</lpage>.</mixed-citation></ref><ref id="B22"><mixed-citation xmlns:xlink="http://www.w3.org/1999/xlink" xlink:type="simple">
            <person-group><name name-style="western"><surname>Takada</surname><given-names>Y</given-names></name><name name-style="western"><surname>Abe</surname><given-names>O</given-names></name><name name-style="western"><surname>Shibuno</surname><given-names>T</given-names></name></person-group> (<year>2007</year>) <article-title>Colonization patterns of mobile cryptic animals into interstices of coral rubble.</article-title> <source>Marine Ecology Progress Series</source> <volume>343</volume>: <fpage>35</fpage>–<lpage>44</lpage>. <ext-link xlink:type="simple" ext-link-type="doi" xlink:href="10.3354/meps06935">https://doi.org/10.3354/meps06935</ext-link></mixed-citation></ref><ref id="B23"><mixed-citation xmlns:xlink="http://www.w3.org/1999/xlink" xlink:type="simple">
            <person-group><name name-style="western"><surname>Takada</surname><given-names>Y</given-names></name><name name-style="western"><surname>Abe</surname><given-names>O</given-names></name><name name-style="western"><surname>Shibuno</surname><given-names>T</given-names></name></person-group> (<year>2008</year>) <article-title>Cryptic assemblages in coral-rubble interstices along a terrestrial-sediment gradient.</article-title> <source>Coral Reefs</source> <volume>27</volume>: <fpage>665</fpage>–<lpage>675</lpage>. <ext-link xlink:type="simple" ext-link-type="doi" xlink:href="10.1007/s00338-008-0382-7">https://doi.org/10.1007/s00338-008-0382-7</ext-link></mixed-citation></ref></ref-list></tp:taxon-treatment>
